# Supplementary material for: Novel Titanium Nanospike Structure Using Low-Energy Helium Ion Bombardment for the Transgingival Part of a Dental Implant
Source: Nanomaterials (Basel). 2022 Mar 24;12(7):1065. doi: 10.3390/nano12071065 (PMC9000873; doi:10.3390/nano12071065)
Supplement: Supplementary file 1 [file nanomaterials-12-01065-s001.zip]

Archive with 1 entries (1 files):
- nanomaterials-1651905-supplementary.pdf
